# Supplementary material for: Probiotics Improve Gastrointestinal Function and Life Quality in Pregnancy
Source: Nutrients. 2021 Nov 3;13(11):3931. doi: 10.3390/nu13113931 (PMC8624890; doi:10.3390/nu13113931)
Supplement: Supplementary file 1 [file nutrients-13-03931-s001.zip]

Archive with 1 entries (1 files):
- nutrients-1433141-supplementary.pdf
